# Supplementary material for: Design, Analysis, and Prototyping of a Multifunctional Digital Twin-Enabled Aerospace Drilling End-Effector Deployable by a Collaborative Robot
Source: Sensors (Basel). 2025 Dec 10;25(24):7504. doi: 10.3390/s25247504 (PMC12736575; doi:10.3390/s25247504)
Supplement: Supplementary file 1 [file sensors-25-07504-s001.zip]

Archive with 1 entries (1 files):
- sensors-3968878-supplementary.mp4
